# Supplementary material for: The Long-Term Immunity of a Microneedle Array Patch of a SARS-CoV-2 S1 Protein Subunit Vaccine Irradiated by Gamma Rays in Mice
Source: Vaccines (Basel). 2025 Jan 18;13(1):86. doi: 10.3390/vaccines13010086 (PMC11768753; doi:10.3390/vaccines13010086)
Supplement: Supplementary file 1 [file vaccines-13-00086-s001.zip]

Archive with 1 entries (1 files):
- vaccines-3339902-supplementary.pdf
